# Supplementary material for: Cox-LASSO Analysis for Hospital Mortality in Patients With Sepsis Received Continuous Renal Replacement Therapy: A MIMIC-III Database Study
Source: Front Med (Lausanne). 2022 Feb 10;8:778536. doi: 10.3389/fmed.2021.778536 (PMC8866187; doi:10.3389/fmed.2021.778536)
Supplement: Supplementary file 1 [file Table_1.XLSX]

## Sheet: Sheet1
ID	icustay_id	hadm_id	intime	outtime	dbsource	suspected_infection_time_poe	suspected_infection_time_poe_day	specimen_poe	positiveculture_poe	antibiotic_time_poe	blood_culture_time	blood_culture_positive	age	gender	is_male	ethnicity	race_white	race_black	race_hispanic	race_other	metastatic_cancer	diabetes	height	weight	bmi	first_service	hospital_expire_flag	thirtyday_expire_flag	icu_los	hosp_los	sepsis_angus	sepsis_martin	sepsis_explicit	septic_shock_explicit	severe_sepsis_explicit	sepsis_nqf	sepsis_cdc	sepsis_cdc_simple	elixhauser_hospital	vent	sofa	lods	sirs	qsofa	qsofa_sysbp_score	qsofa_gcs_score	qsofa_resprate_score	spo2	pao2fio2
1	200944	192121	8/28/2110	9/2/2110	metavision	8/28/2110	0.86147	BLOOD CULTURE	0	8/29/2110	8/28/2110	1	52.3653	M	1	OTHER	0	0	0	1	0	0		63.1		MED	0	0	4.7109	9.79861	0	0	0	0	0	0	0	0	0	0	4	5	4	1	0	0	1
2	201727	109154	10/14/2174	10/15/2174	metavision			NULL			10/15/2174	0	44.9866	M	1	BLACK/AFRICAN AMERICAN	0	1	0	0	0	0		95.3		CMED	0	0	1.096	2.86458	0	0	0	0	0	0	0	0	0	0	5	7	2	2	1	0	1
3	204194	161204	9/16/2185	10/4/2185	metavision	9/16/2185	-0.043125	MRSA SCREEN	0	9/17/2185	9/16/2185	0	61.8467	M	1	WHITE	1	0	0	0	0	0	157	106.6	43.2472	MED	0	0	17.8665	61.6014	1	1	1	1	1	1	1	1	0	1	11	12	4	3	1	1	1	93	142.5
4	205721	164768	11/6/2169	11/20/2169	metavision	11/7/2169	-0.369711	MRSA SCREEN	0	11/8/2169	11/7/2169	0	51.3167	F	0	UNABLE TO OBTAIN	0	0	0	1	0	0	157	94.5	38.3383	MED	0	0	14.0399	72.7979	1	0	0	0	0	0	1	1	4	0	13	9	1	2	1	0	1	99
5	205936	184716	12/5/2100	12/7/2100	metavision	12/5/2100	0.107581	BLOOD CULTURE	1	12/6/2100	12/5/2100	1	69.2144	M	1	BLACK/AFRICAN AMERICAN	0	1	0	0	0	0	182	92	27.7744	MED	0	0	1.8738	5.43472	1	1	0	0	0	1	0	0	0	0	5	6	3	1	0	0	1
6	207394	165127	10/12/2160	10/13/2160	metavision	10/12/2160	-0.0115394	BLOOD CULTURE	0	10/12/2160	10/12/2160	0	58.9226	M	1	BLACK/AFRICAN AMERICAN	0	1	0	0	0	0		102.2		MED	0	0	1.6772	3.75694	0	0	0	0	0	0	1	1	0	0	6	5	4	1	0	0	1
7	208765	102299	4/21/2163	4/23/2163	metavision	4/21/2163	0.0529861	BLOOD CULTURE	0	4/22/2163	4/21/2163	0	62.5585	F	0	BLACK/AFRICAN AMERICAN	0	1	0	0	0	0	152	82	35.4917	MED	0	0	2.0834	13.8097	1	0	0	0	0	0	0	0	0	0	9	5	3	1	0	0	1	93	85.7143
8	209219	154244	12/6/2181	12/7/2181	metavision	12/6/2181	-0.0715857	URINE	0	12/6/2181	12/6/2181	0	36.1815	F	0	WHITE	1	0	0	0	0	0		75.1		MED	0	0	1.7318	7.52847	1	0	0	0	0	0	1	1	0	0	4	3	4	1	0	0	1
9	210153	147703	2/12/2138	3/7/2138	metavision	2/12/2138	0.019456	BLOOD CULTURE	0	2/13/2138	2/12/2138	0	44.8415	F	0	PATIENT DECLINED TO ANSWER	0	0	0	1	0	0				MED	0	0	23.0316	43.0333	1	0	0	0	0	0	1	1	0	1	19	10	3	3	1	1	1	97	172.5
10	211435	136056	2/7/2190	3/1/2190	metavision	2/7/2190	0.010081	BLOOD CULTURE	1	2/8/2190	2/7/2190	1	67.8153	M	1	WHITE	1	0	0	0	0	0		98		MED	0	0	22.7504	24.5562	1	1	1	1	1	1	1	1	0	1	9	8	4	2	1	0	1	97	102.5
11	212182	199756	10/12/2165	10/15/2165	metavision	10/12/2165	-0.302234	BLOOD CULTURE	0	10/13/2165	10/12/2165	1	53.1812	M	1	HISPANIC/LATINO - PUERTO RICAN	0	0	1	0	0	0	163	83.7	31.5029	MED	0	0	3.2768	5.10972	1	0	0	0	0	0	0	0	0	1	4	5	2	1	1	0	0
12	212860	146481	8/16/2132	8/19/2132	metavision	8/15/2132	0.188426	BLOOD CULTURE	0	8/18/2132	8/15/2132	1	75.5855	F	0	BLACK/AFRICAN AMERICAN	0	1	0	0	0	0				MED	0	0	3.8939	7.76111	1	0	0	0	0	0	1	1	0	1	7	7	4	2	1	0	1	96	222.5
13	213843	146336	10/21/2185	12/13/2185	metavision	10/21/2185	-0.170451	MRSA SCREEN	0	10/23/2185	10/21/2185	0	57.3373	F	0	WHITE	1	0	0	0	0	0	157	92	37.324	CMED	0	0	52.8108	52.9583	1	0	0	0	0	0	1	1	0	1	10	10	4	2	1	0	1	86	73
14	214821	188751	8/27/2167	8/29/2167	metavision			NULL			8/27/2167	0	50.78	F	0	WHITE	1	0	0	0	0	0		70.7		CMED	0	0	1.9942	1.96042	0	0	0	0	0	0	0	0	0	0	5	3	2	1	0	0	1
15	216864	147205	11/25/2100	11/27/2100	metavision	11/25/2100	0.0738194	BLOOD CULTURE	0	11/27/2100	11/25/2100	1	54.2134	M	1	BLACK/AFRICAN AMERICAN	0	1	0	0	0	0		84.4		MED	0	0	2.0672	9.2	1	1	0	0	0	1	0	0	0	0	9	9	3	3	1	1	1
16	217015	165171	3/24/2188	3/27/2188	metavision	3/24/2188	-0.0332407	MRSA SCREEN	0	3/25/2188	3/24/2188	0	77.4582	M	1	UNKNOWN/NOT SPECIFIED	0	0	0	1	0	0	168			MED	0	1	3.7799	10.6431	1	0	0	0	0	0	1	1	0	1	8	7	3	2	1	0	1	95	226
17	217305	131003	4/6/2101	4/8/2101	metavision			NULL		4/11/2101		0	48.984	F	0	WHITE	1	0	0	0	0	0	165	65.9	24.2057	MED	0	0	1.8843	13.6757	0	0	0	0	0	0	0	0	0	0	4	5	3	1	0	0	1
18	217440	136039	6/29/2109	7/8/2109	metavision	6/29/2109	-0.151597	MRSA SCREEN	0	7/1/2109	6/29/2109	0	39.2041	F	0	BLACK/AFRICAN AMERICAN	0	1	0	0	0	0		115.6		MED	0	0	9.1176	13.0278	1	0	0	0	0	0	1	1	0	1	10	6	3	2	1	0	1	97	115.714
19	217790	178126	1/7/2115	1/13/2115	metavision	1/7/2115	-0.039537	BLOOD CULTURE	0	1/8/2115	1/7/2115	0	56.7076	M	1	WHITE	1	0	0	0	0	0				MED	0	0	5.9391	15.9111	1	1	1	1	1	1	1	1	0	0	10	6	4	3	1	1	1	97
20	218149	163089	8/11/2104	8/16/2104	metavision			NULL			8/11/2104	0	28.5646	F	0	HISPANIC/LATINO - PUERTO RICAN	0	0	1	0	0	0		51.6		MED	0	0	4.7221	11.2667	0	0	0	0	0	0	0	0	0	0	4	5	2	1	0	0	1	92
21	218732	154175	5/7/2129	5/20/2129	metavision	5/7/2129	-0.0159144	BLOOD CULTURE	0	5/10/2129	5/7/2129	0	44.6991	F	0	WHITE	1	0	0	0	0	0		76		CMED	0	0	13.1871	22.9618	0	0	0	0	0	0	1	1	0	1	12	10	4	2	1	0	1	89	74
22	218850	112101	8/18/2105	8/21/2105	metavision			NULL			8/18/2105	0	68.0809	F	0	BLACK/AFRICAN AMERICAN	0	1	0	0	0	0		73.2		MED	0	0	2.9768	2.97222	0	0	0	0	0	0	0	0	0	0	4	0	1	0	0	0	0
23	219132	171399	10/6/2119	10/7/2119	metavision			NULL			10/6/2119	0	42.9523	F	0	WHITE	1	0	0	0	0	0		54.7		MED	0	0	1.0516	3.80903	0	0	0	0	0	0	0	0	0	0	3	2	1	2	1	0	1	99	112
24	219919	124194	8/4/2119	8/7/2119	metavision	8/4/2119	0.0865394	BLOOD CULTURE	0	8/5/2119	8/4/2119	1	63.473	M	1	WHITE	1	0	0	0	0	0		87.2		MED	0	0	3.1946	21.0806	1	1	0	0	0	1	1	1	0	0	11	10	3	3	1	1	1	100
25	220339	132156	11/10/2174	11/12/2174	metavision	11/10/2174	0.20603	BLOOD CULTURE	0	11/13/2174	11/10/2174	0	56.1053	M	1	BLACK/AFRICAN AMERICAN	0	1	0	0	0	0	178	84.5	26.6696	MED	0	0	1.212	8.80625	1	0	0	0	0	0	0	0	0	0	5	5	2	1	0	0	1	99
26	220372	106996	12/2/2148	12/7/2148	metavision	12/2/2148	-0.0596181	URINE	1	12/2/2148	12/2/2148	1	82.0908	M	1	ASIAN - VIETNAMESE	0	0	0	1	0	0		56		CMED	0	0	5.6758	9.69236	1	0	0	0	0	0	1	1	0	1	14	14	4	3	1	1	1	78	39
27	220762	113814	12/16/2149	12/17/2149	metavision			NULL			12/16/2149	1	52.8882	M	1	WHITE	1	0	0	0	0	0				MED	0	0	1.3911	3.39028	0	0	0	0	0	0	0	0	0	0	7	6	2	1	0	0	1
28	221062	187268	4/22/2167	4/27/2167	metavision	4/22/2167	-0.14463	BLOOD CULTURE	1	4/23/2167	4/22/2167	1	70.5642	M	1	WHITE	1	0	0	0	0	0		81.6		MED	0	0	5.4512	12.3326	1	1	1	1	1	1	1	1	0	0	9	3	3	1	1	0	0
29	221354	120644	7/18/2194	7/25/2194	metavision	7/18/2194	0.513252	BLOOD CULTURE	0	7/18/2194	7/18/2194	1	70.5669	F	0	BLACK/AFRICAN AMERICAN	0	1	0	0	0	0	168	87.7	31.0728	MED	0	0	7.1322	7.58125	0	0	0	0	0	0	1	1	0	0	8	7	2	2	1	0	1	100
30	223494	160582	8/28/2123	9/1/2123	metavision	8/28/2123	0.0188194	DIALYSIS FLUID	0	8/29/2123	8/28/2123	0	56.557	F	0	BLACK/AFRICAN AMERICAN	0	1	0	0	0	0		61.1		MED	0	0	3.5852	6.63125	0	0	0	0	0	0	0	0	0	0	4	6	3	1	0	0	1	96
31	223598	173983	9/15/2170	9/18/2170	metavision	9/15/2170	-0.0836111	MRSA SCREEN	1	9/18/2170	9/15/2170	1	70.2767	F	0	BLACK/AFRICAN AMERICAN	0	1	0	0	0	0		58.3		MED	0	0	3.1393	13.0472	1	0	0	0	0	0	0	0	0	0	8	3	2	2	0	1	1
32	223707	113616	5/24/2109	5/31/2109	metavision	5/24/2109	0.0576273	URINE	0	5/25/2109	5/24/2109	0	65.0829	F	0	WHITE	1	0	0	0	0	0				MED	0	0	6.2649	10.9056	1	1	1	0	1	1	1	1	0	0	8	7	4	2	1	0	1	95	83
33	223708	130701	2/4/2137	2/6/2137	metavision	2/4/2137	0.0906597	BLOOD CULTURE	1	2/5/2137	2/4/2137	1	69.584	F	0	HISPANIC/LATINO - MEXICAN	0	0	1	0	0	0		89.8		MED	0	0	1.8112	6.7875	1	1	1	0	1	1	0	0	0	0	8	6	4	2	0	1	1
34	224231	110754	1/13/2102	1/14/2102	metavision			NULL			1/14/2102	0	84.2072	M	1	WHITE	1	0	0	0	0	0		87.5		MED	0	0	1.0155	1.76111	0	0	0	0	0	0	0	0	0	0	5	6	1	2	1	0	1	98
35	224873	128256	3/20/2122	3/22/2122	metavision	3/20/2122	0.0625694	BLOOD CULTURE	0	3/20/2122	3/20/2122	0	41.5998	F	0	BLACK/AFRICAN AMERICAN	0	1	0	0	0	0		76.1		MED	0	0	2.2115	2.23681	1	1	0	0	0	0	0	0	0	0	7	6	2	1	1	0	0
36	225791	152251	12/1/2149	12/4/2149	metavision	11/30/2149	0.222014	FLUID RECEIVED IN BLOOD CULTURE BOTTLES	0	12/1/2149	11/30/2149	0	62.1615	M	1	WHITE	1	0	0	0	0	0	193	111	29.7995	MED	0	0	3.4457	56.7819	1	0	0	0	0	0	1	1	0	0	13	8	2	2	1	1	0	96
37	225868	138719	5/4/2145	5/9/2145	metavision	5/4/2145	0.151829	BLOOD CULTURE	0	5/6/2145	5/4/2145	1	63.5688	F	0	BLACK/AFRICAN AMERICAN	0	1	0	0	0	0		105.1		MED	0	0	5.0243	13.8139	1	0	0	0	0	0	1	1	0	1	10	8	3	2	1	0	1	96	418
38	226295	166375	5/3/2143	5/4/2143	metavision			NULL		5/2/2143	5/3/2143	0	68.4094	F	0	UNKNOWN/NOT SPECIFIED	0	0	0	1	0	0		94		MED	0	0	1.183	9.83125	0	0	0	0	0	0	0	0	0	0	4	5	2	1	0	0	1
39	226521	169711	6/9/2124	6/11/2124	metavision	6/9/2124	0.128657	BLOOD CULTURE	1	6/12/2124	6/9/2124	1	60.7926	M	1	WHITE	1	0	0	0	0	0				MED	0	0	2.5749	10.3458	0	1	0	0	0	0	0	0	0	0	7	7	4	2	1	0	1
40	229256	154651	7/31/2172	8/7/2172	metavision	7/31/2172	-0.0328704	MRSA SCREEN	0	7/31/2172	7/31/2172	1	76.8668	M	1	WHITE	1	0	0	0	0	0	178	130	41.0302	MED	0	0	7.1226	19.9715	1	1	1	0	1	1	1	1	0	1	11	7	3	2	1	0	1	95	190
41	229628	166813	1/23/2148	1/25/2148	metavision	1/23/2148	0.111516	SEROLOGY/BLOOD	0	1/26/2148	1/23/2148	0	86.7562	M	1	HISPANIC OR LATINO	0	0	1	0	0	0		51.7		MED	0	0	1.8989	2.99028	0	0	0	0	0	0	0	0	0	0	6	1	3	2	0	1	1
42	231026	189602	10/24/2187	10/28/2187	metavision			NULL			10/25/2187	0	83.7691	F	0	WHITE	1	0	0	0	0	0	157	53.8	21.8264	CMED	0	0	3.8069	5.80278	0	0	0	0	0	0	0	0	0	0	5	6	2	2	1	0	1
43	231653	168976	8/3/2149	8/5/2149	metavision	8/3/2149	0.004375	URINE	0	8/4/2149	8/3/2149	0	52.1189	F	0	BLACK/AFRICAN AMERICAN	0	1	0	0	0	0	178	112	35.3491	MED	0	0	2.1539	22.8403	1	0	0	0	0	0	0	0	0	0	5	6	3	1	0	0	1	98
44	233730	108132	7/4/2118	7/8/2118	metavision	7/4/2118	-0.04875	BLOOD CULTURE	0	7/4/2118	7/4/2118	0	53.058	M	1	UNKNOWN/NOT SPECIFIED	0	0	0	1	0	0		92.1		MED	0	1	4.0259	3.91944	0	0	0	0	0	0	1	1	0	1	18	8	3	2	1	0	1	96	192
45	234520	121051	5/13/2153	5/16/2153	metavision	5/13/2153	0.640961	URINE	0	5/14/2153	5/13/2153	0	81.3379	F	0	WHITE	1	0	0	0	0	0		62		MED	0	0	3.1485	10.0361	1	0	0	0	0	0	1	1	0	0	10	10	4	2	1	0	1	88	133.333
46	234598	121706	3/23/2147	3/24/2147	metavision	3/23/2147	-0.0651389	MRSA SCREEN	0	3/23/2147	3/23/2147	0	22.1196	F	0	HISPANIC/LATINO - PUERTO RICAN	0	0	1	0	0	0				MED	0	0	1.7803	20.7292	1	0	0	0	0	0	0	0	0	0	6	3	3	2	1	0	1
47	235451	188291	3/17/2122	3/19/2122	metavision			NULL			3/18/2122	0	54.008	M	1	WHITE	1	0	0	0	0	0	183	74	22.0968	MED	0	0	1.2097	5.64375	0	0	0	0	0	0	0	0	0	0	4	7	2	1	1	0	0	100
48	235770	173769	12/4/2159	12/5/2159	metavision			NULL			12/4/2159	0	82.7424	M	1	ASIAN - CHINESE	0	0	0	1	0	0		80		MED	0	0	1.3356	3.24653	0	0	0	0	0	0	0	0	0	1	9	6	1	1	0	1	0	97	197.5
49	236351	125096	9/15/2161	9/16/2161	metavision	9/16/2161	-0.227951	BLOOD CULTURE	0	9/16/2161	9/16/2161	0	43.1303	M	1	HISPANIC OR LATINO	0	0	1	0	0	0	180	73.1	22.5617	MED	0	0	1.1826	7.84861	0	1	0	0	0	0	0	0	0	0	4	1	2	1	0	0	1
50	236772	157421	6/8/2160	6/11/2160	metavision	6/8/2160	0.808472	BLOOD CULTURE	0	6/11/2160	6/8/2160	1	72.582	M	1	BLACK/AFRICAN AMERICAN	0	1	0	0	0	0				MED	0	0	2.8164	5.14236	0	0	0	0	0	0	0	0	0	0	5	7	4	2	1	0	1
51	237433	117254	3/22/2166	3/24/2166	metavision	3/22/2166	0.412766	BLOOD CULTURE	0	3/23/2166	3/22/2166	0	24.4797	M	1	WHITE	1	0	0	0	0	0		60		MED	0	0	2.083	6.78889	0	0	0	0	0	0	1	0	0	0	5	4	3	1	0	0	1
52	237901	180937	2/14/2145	2/23/2145	metavision	2/14/2145	-0.14228	BLOOD CULTURE	0	2/15/2145	2/14/2145	1	80.9409	F	0	WHITE	1	0	0	0	0	0	152	67.1	29.0426	CMED	0	0	8.7838	11.9146	1	0	0	0	0	0	1	1	0	1	11	12	4	2	1	0	1	95	80
53	238833	193749	5/26/2152	5/28/2152	metavision			NULL			5/26/2152	0	81.6034	M	1	BLACK/AFRICAN AMERICAN	0	1	0	0	0	0	175	62.1	20.2776	SURG	0	0	2.3267	7.39722	0	0	0	0	0	0	0	0	0	0	6	5	3	1	1	0	0
54	239110	127964	1/21/2168	1/23/2168	metavision	1/21/2168	-0.00730324	BLOOD CULTURE	1	1/22/2168	1/21/2168	1	48.6581	F	0	BLACK/AFRICAN AMERICAN	0	1	0	0	0	0	168	60	21.2585	MED	0	0	2.4196	56.2451	0	1	0	0	0	1	1	0	0	0	8	3	4	3	1	1	1	98
55	239396	163189	11/24/2123	12/25/2123	metavision	11/24/2123	-0.0177199	SPUTUM	0	11/25/2123	11/24/2123	0	45.4384	F	0	BLACK/AFRICAN AMERICAN	0	1	0	0	0	0				MED	0	0	31.1235	36.0118	1	1	1	1	1	1	1	1	0	1	18	10	3	2	1	0	1	94	60
56	239475	125574	1/31/2126	2/5/2126	metavision	1/31/2126	-0.206632	BLOOD CULTURE	0	1/31/2126	1/31/2126	0	66.3341	M	1	WHITE	1	0	0	0	0	0	185	94.8	27.699	CMED	0	0	5.5495	12.6819	0	0	0	0	0	0	1	1	0	1	11	12	4	2	1	0	1	94	98
57	240898	145920	9/7/2123	9/9/2123	metavision			NULL			9/7/2123	0	80.804	M	1	WHITE	1	0	0	0	0	0	170	79.8	27.6125	CMED	0	0	2.0941	3.99931	0	0	0	0	0	0	0	0	0	0	2	1	1	2	1	0	1
58	241202	125413	12/22/2140	12/24/2140	metavision			NULL			12/23/2140	1	79.6595	M	1	WHITE	1	0	0	0	0	0		79.1		MED	0	0	1.6714	4.79444	0	0	0	0	0	0	0	0	0	0	6	6	3	2	1	0	1
59	241874	111825	3/7/2195	3/9/2195	metavision	3/7/2195	0.307384	BLOOD CULTURE	0	3/8/2195	3/7/2195	0	46.8237	M	1	BLACK/AFRICAN AMERICAN	0	1	0	0	0	0		69.7		MED	0	0	1.8116	3.84375	0	0	0	0	0	0	1	1	0	0	10	3	3	1	1	0	0
60	242641	181304	11/11/2161	11/12/2161	metavision	11/10/2161	0.761065	BLOOD CULTURE	0	11/12/2161	11/10/2161	0	49.8875	F	0	WHITE	1	0	0	0	0	0		53.8		MED	0	0	1.0188	6.85347	0	0	0	0	0	0	1	0	0	0	6	2	3	3	1	1	1	99
61	243417	135792	11/29/2182	12/1/2182	metavision	11/29/2182	-0.0123958	BLOOD CULTURE	0	11/30/2182	11/29/2182	1	71.7716	F	0	WHITE	1	0	0	0	0	0		55		CMED	0	0	1.9264	10.8438	1	0	0	0	0	0	1	0	0	0	5	1	3	1	0	0	1	93
62	243684	101806	8/6/2103	8/9/2103	metavision			NULL			8/6/2103	1	62.5284	M	1	BLACK/CAPE VERDEAN	0	1	0	0	0	0		96		MED	0	0	3.12	9.87708	1	0	0	0	0	0	0	0	0	0	5	1	1	1	1	0	0
63	243832	165594	8/17/2191	8/18/2191	metavision	8/16/2191	0.744097	BLOOD CULTURE	0	8/17/2191	8/16/2191	0	73.4691	M	1	BLACK/AFRICAN AMERICAN	0	1	0	0	0	0				NMED	0	0	1.4987	33.4951	1	1	1	1	1	1	1	0	0	0	7	2	3	3	1	1	1
64	243846	121514	7/29/2138	7/31/2138	metavision	7/29/2138	0.0142708	BLOOD CULTURE	0	7/30/2138	7/29/2138	1	47.6889	F	0	WHITE	1	0	0	0	0	0	168	91.4	32.3838	MED	0	0	2.1255	11.1951	1	1	0	0	0	0	1	1	0	0	6	6	2	3	1	1	1
65	245733	180160	7/6/2199	7/16/2199	metavision	7/7/2199	-0.538542	IMMUNOLOGY	0	7/8/2199	7/7/2199	0	60.2477	M	1	WHITE	1	0	0	0	0	0		68.4		MED	0	0	9.8959	23.8687	1	0	0	0	0	0	1	1	0	0	6	7	3	2	1	0	1	90	134
66	246497	129689	2/2/2183	2/4/2183	metavision	2/2/2183	-0.0480671	MRSA SCREEN	0	2/3/2183	2/2/2183	0	62.0958	M	1	WHITE	1	0	0	0	0	0	173	70.5	23.5557	MED	0	0	2.0713	15.9271	1	1	0	0	0	0	1	1	0	1	7	4	3	1	0	0	1	95
67	246759	101659	2/27/2137	3/9/2137	metavision	2/27/2137	0.044294	BLOOD CULTURE	0	2/28/2137	2/27/2137	0	78.3371	M	1	WHITE	1	0	0	0	0	0				CMED	0	0	9.2384	19.7201	0	1	0	0	0	1	1	1	0	1	11	8	4	3	1	1	1	86	60
68	248678	137944	10/18/2185	10/22/2185	metavision			NULL		10/26/2185	10/17/2185	0	85.9074	F	0	WHITE	1	0	0	0	0	0				MED	0	0	4.1291	14.6979	1	0	0	0	0	0	0	0	0	0	5	6	2	2	0	1	1
69	249350	190662	9/19/2158	9/20/2158	metavision			NULL			9/19/2158	0	43.5684	M	1	WHITE	1	0	0	0	0	0		72.7		MED	0	0	1.6285	2.82014	0	0	0	0	0	0	0	0	0	0	2	1	2	2	1	0	1	96
70	250052	129709	7/28/2140	7/31/2140	metavision			NULL			7/28/2140	0	59.8288	M	1	OTHER	0	0	0	1	0	0		100.5		NMED	0	0	2.8723	5.04167	0	0	0	0	0	0	0	0	0	0	2	5	1	1	0	0	1
71	250180	167410	9/2/2114	9/4/2114	metavision	9/2/2114	-0.237234	MRSA SCREEN	0	9/3/2114	9/2/2114	1	51.7219	M	1	UNKNOWN/NOT SPECIFIED	0	0	0	1	0	0		130		MED	0	0	2.1566	12.9722	1	0	0	0	0	0	1	1	0	0	8	5	1	2	1	0	1	95
72	250393	191230	1/29/2130	3/6/2130	metavision	1/29/2130	-0.00707176	URINE	1	1/30/2130	1/29/2130	1	79.0709	F	0	WHITE	1	0	0	0	0	0	168	113.3	40.1431	MED	0	0	36.0463	36.0076	1	1	1	0	1	1	1	1	0	1	15	12	3	3	1	1	1	93	110
73	250435	174485	6/14/2135	6/15/2135	metavision	6/14/2135	-0.00604167	URINE	0	6/14/2135	6/14/2135	0	41.7641	F	0	WHITE	1	0	0	0	0	0	157	57.8	23.4492	MED	0	0	1.613	1.60139	0	0	0	0	0	0	0	0	0	1	8	6	3	1	0	0	1	100	101
74	250892	195276	3/18/2120	3/20/2120	metavision	3/18/2120	-0.126944	URINE	0	3/18/2120	3/18/2120	1	49.4604	M	1	UNKNOWN/NOT SPECIFIED	0	0	0	1	0	0	183	79.3	23.6794	MED	0	0	2.5469	10.3792	0	1	0	0	0	0	0	0	0	0	6	4	3	2	1	0	1
75	252085	142486	2/28/2177	3/3/2177	metavision	2/28/2177	0.190486	BLOOD CULTURE	0	3/1/2177	2/28/2177	1	80.7957	M	1	BLACK/AFRICAN AMERICAN	0	1	0	0	0	0	175	74.5	24.3265	CMED	0	0	3.4635	11.8174	1	1	1	1	1	1	1	0	0	0	8	6	3	3	1	1	1	94
76	252442	159023	3/22/2110	3/25/2110	metavision			NULL		3/31/2110		0	26.9493	M	1	HISPANIC OR LATINO	0	0	1	0	0	0				MED	0	0	2.878	11.4576	1	0	0	0	0	0	0	0	0	1	9	8	4	1	0	0	1	94	130
77	252601	193577	9/22/2123	9/30/2123	metavision	9/22/2123	-0.119248	MRSA SCREEN	0	9/25/2123	9/22/2123	0	79.4186	F	0	WHITE	1	0	0	0	0	0	163	65.3	24.5775	MED	0	0	8.7368	34.5785	1	1	0	0	0	0	1	1	0	1	4	0	2	1	0	0	1
78	252692	175035	12/26/2169	1/3/2170	metavision	12/26/2169	0.052662	BLOOD CULTURE	0	12/29/2169	12/26/2169	0	59.5988	M	1	WHITE	1	0	0	0	0	0				MED	0	0	8.8241	11.6764	0	0	0	0	0	0	0	0	0	1	5	6	3	2	1	0	1	97	271
79	252899	114549	10/17/2193	10/19/2193	metavision			NULL			10/18/2193	0	76.4753	M	1	WHITE	1	0	0	0	0	0		91.1		MED	0	0	2.165	3.93194	0	0	0	0	0	0	0	0	0	0	4	4	2	1	1	0	0
80	253009	178404	5/11/2140	6/2/2140	metavision	5/11/2140	-0.0325926	BLOOD CULTURE	0	5/12/2140	5/11/2140	1	59.9192	M	1	WHITE	1	0	0	0	0	0				MED	0	0	21.8862	21.8757	1	1	1	1	1	1	1	1	0	1	14	9	4	2	1	0	1	92	86
81	253692	111679	3/12/2183	3/13/2183	metavision			NULL			3/12/2183	0	71.1282	M	1	BLACK/AFRICAN AMERICAN	0	1	0	0	0	0		80.3		MED	0	0	1.2994	13.9576	0	0	0	0	0	0	0	0	0	0	4	5	1	1	0	0	1
82	253835	134552	4/1/2151	4/2/2151	metavision	4/1/2151	0.224838	BLOOD CULTURE	0	4/4/2151	4/1/2151	0	70.7613	M	1	WHITE	1	0	0	0	0	0		59.6		MED	0	0	1.498	4.52222	0	0	0	0	0	0	0	0	0	0	6	6	3	2	0	1	1	91
83	255268	116624	7/21/2114	8/9/2114	metavision	7/21/2114	-0.188044	URINE	1	7/22/2114	7/21/2114	1	60.642	F	0	WHITE	1	0	0	0	0	1		75		MED	0	0	19.1758	34.0285	1	0	0	0	0	0	1	1	-1	1	4	3	4	1	0	0	1	94
84	255889	128271	4/17/2101	4/19/2101	metavision			NULL			4/17/2101	1	28.2005	F	0	OTHER	0	0	0	1	0	0		55.3		MED	0	0	2.0092	2.97361	0	0	0	0	0	0	0	0	0	0	6	6	2	2	0	1	1
85	257206	118850	1/20/2200	1/23/2200	metavision	1/20/2200	0.833981	PERITONEAL FLUID	0	1/21/2200	1/20/2200	0	56.401	M	1	HISPANIC/LATINO - PUERTO RICAN	0	0	1	0	0	0		62		MED	0	0	2.236	10.7708	0	0	0	0	0	0	0	0	0	0	10	8	2	3	1	1	1
86	258513	160163	5/15/2113	5/20/2113	metavision	5/15/2113	0.0936574	BLOOD CULTURE	0	5/16/2113	5/15/2113	0	66.6271	F	0	BLACK/AFRICAN AMERICAN	0	1	0	0	0	0		46.1		MED	0	0	4.9264	9.62153	0	0	0	0	0	0	0	0	0	1	5	7	2	1	1	0	0	100	471.667
87	259192	190524	2/21/2101	2/23/2101	metavision	2/21/2101	0.844086	URINE	1	2/23/2101	2/21/2101	1	76.3001	F	0	ASIAN	0	0	0	1	0	0		48.4		MED	0	0	2.089	4.94514	1	1	1	1	1	1	0	0	0	0	8	6	3	2	1	0	1
88	259434	175502	7/11/2185	7/13/2185	metavision			NULL			7/10/2185	0	57.6741	M	1	WHITE	1	0	0	0	0	0	173	135.8	45.3741	MED	0	1	2.1134	10.8438	0	0	0	0	0	0	0	0	0	0	12	5	2	2	1	1	0	97
89	259548	102966	11/5/2183	11/17/2183	metavision	11/5/2183	0.0631829	BLOOD CULTURE	0	11/6/2183	11/5/2183	1	60.0232	M	1	WHITE	1	0	0	0	0	0				MED	0	0	12.0183	20.859	1	1	1	1	1	1	1	1	0	1	11	12	3	2	1	0	1	91	73
90	260291	106052	9/1/2130	9/3/2130	metavision			NULL			9/1/2130	0	36.02	F	0	ASIAN - ASIAN INDIAN	0	0	0	1	0	0		57		MED	0	0	1.8887	5.52569	0	0	0	0	0	0	0	0	0	0	6	2	2	2	1	0	1
91	260744	130101	9/16/2136	9/23/2136	metavision	9/16/2136	0.368437	IMMUNOLOGY	0	9/17/2136	9/16/2136	0	62.9939	F	0	WHITE	1	0	0	0	0	0		59.6		MED	0	0	7.3384	20.2993	0	0	0	0	0	0	1	1	0	1	12	8	4	2	1	0	1	87	56
92	262215	160147	9/17/2195	9/19/2195	metavision			NULL			9/17/2195	1	64.4395	M	1	WHITE	1	0	0	0	0	0	185	97.8	28.5756	MED	0	1	2.2844	2.28472	0	0	0	0	0	0	0	0	0	0	5	0	1	1	1	0	0
93	263530	126677	8/4/2158	8/11/2158	metavision	8/4/2158	-0.0201968	MRSA SCREEN	0	8/6/2158	8/4/2158	1	57.9889	M	1	UNABLE TO OBTAIN	0	0	0	1	0	0	183	66.9	19.9767	CMED	0	1	6.8528	6.83056	1	1	0	0	0	0	1	1	0	0	6	4	3	2	1	0	1
94	264431	134482	2/15/2151	2/20/2151	metavision	2/15/2151	0.00030093	URINE	0	2/17/2151	2/15/2151	0	65.8029	M	1	WHITE	1	0	0	0	0	0	180	77.8	24.0123	OMED	0	0	4.3762	5.21597	0	0	0	0	0	0	0	0	0	1	8	7	1	1	0	0	1	99	61
95	264926	186375	12/6/2128	12/13/2128	metavision	12/6/2128	-0.0243866	MRSA SCREEN	0	12/8/2128	12/6/2128	0	68.3328	F	0	UNABLE TO OBTAIN	0	0	0	1	0	0		86		MED	0	0	7.1351	28.1618	1	0	0	0	0	0	1	1	0	1	7	6	3	1	0	0	1	100
96	265181	188165	9/3/2156	9/6/2156	metavision			NULL			9/3/2156	0	56.9677	M	1	WHITE	1	0	0	0	0	0	168	105.5	37.3795	CMED	0	0	2.9679	2.95903	0	0	0	0	0	0	0	0	0	0	6	3	2	2	1	0	1
97	265868	147128	6/10/2144	6/29/2144	metavision	6/10/2144	-0.00064815	BLOOD CULTURE	0	6/10/2144	6/10/2144	0	40.6498	M	1	WHITE	1	0	0	0	0	0	173	85	28.4005	MED	0	0	19.3538	24.3382	1	1	1	1	1	1	1	1	0	1	15	10	3	2	1	0	1	85	47
98	265935	135148	4/19/2135	4/21/2135	metavision	4/20/2135	-0.258241	MRSA SCREEN	0	4/20/2135	4/20/2135	1	74.63	F	0	UNABLE TO OBTAIN	0	0	0	1	0	0	157	50.8	20.6094	MED	0	0	1.7456	1.73819	1	0	0	0	0	0	1	0	0	1	5	6	1	1	0	0	1
99	266179	124993	10/3/2136	10/4/2136	metavision	10/3/2136	-0.06875	BLOOD CULTURE	0	10/4/2136	10/3/2136	0	79.602	F	0	BLACK/AFRICAN AMERICAN	0	1	0	0	0	0	170	64.2	22.2145	MED	0	0	1.5481	5.70764	0	0	0	0	0	0	1	0	0	0	4	6	1	1	0	0	1
100	266928	198648	9/6/2189	9/8/2189	metavision	9/6/2189	0.132002	BLOOD CULTURE	1	9/7/2189	9/6/2189	1	54.6241	M	1	WHITE	1	0	0	0	0	0				MED	0	0	2.2521	5.28542	0	1	0	0	0	0	0	0	0	0	7	7	4	3	1	1	1
101	266933	141935	7/12/2198	7/14/2198	metavision	7/13/2198	-0.683889	MRSA SCREEN	1	7/15/2198	7/13/2198	1	53.7698	F	0	WHITE	1	0	0	0	0	0		78		MED	0	0	1.8543	6.66667	0	0	0	0	0	0	0	0	0	0	5	5	2	1	0	0	1
102	267488	126146	7/30/2118	8/3/2118	metavision	7/29/2118	0.350706	BLOOD CULTURE	0	7/30/2118	7/29/2118	0	58.3832	M	1	WHITE	1	0	0	0	0	0				MED	0	0	4.8739	6.12847	0	0	0	0	0	0	0	0	0	0	5	0	1	2	1	0	1
103	267523	177103	1/17/2121	1/19/2121	metavision	1/17/2121	0.237755	BLOOD CULTURE	1	1/18/2121	1/17/2121	1	66.8214	M	1	WHITE	1	0	0	0	0	0	168	62.6	22.1797	MED	0	0	1.7885	6.46181	0	1	0	0	0	0	1	1	0	0	9	6	4	2	1	0	1
104	268739	180498	3/10/2195	3/17/2195	metavision	3/10/2195	0.00819444	BLOOD CULTURE	0	3/11/2195	3/10/2195	0	78.9011	M	1	WHITE	1	0	0	0	0	0	183	84	25.0829	MED	0	0	6.9123	43.8083	1	1	0	0	0	1	1	1	0	0	8	6	2	2	1	0	1	97
105	269129	147449	8/24/2140	8/27/2140	metavision			NULL			8/24/2140	0	75.8018	M	1	BLACK/AFRICAN AMERICAN	0	1	0	0	0	0	160	64.7	25.2734	MED	0	0	3.1691	7.12222	0	0	0	0	0	0	0	0	0	0	6	4	1	1	0	1	0
106	269549	102566	4/17/2171	4/22/2171	metavision	4/17/2171	0.100903	BLOOD CULTURE	1	4/17/2171	4/17/2171	1	80.2838	M	1	UNKNOWN/NOT SPECIFIED	0	0	0	1	0	0	173	88.7	29.6368	MED	0	0	5.2694	5.24375	1	1	0	0	0	0	1	1	0	0	10	6	3	2	1	0	1		227
107	269628	130895	4/23/2173	4/25/2173	metavision	4/23/2173	-0.0793171	BLOOD CULTURE	0	4/26/2173	4/23/2173	0	60.6885	F	0	BLACK/AFRICAN AMERICAN	0	1	0	0	0	0		75		MED	0	0	1.7724	20.7868	0	1	0	0	0	0	0	0	0	0	6	3	1	3	1	1	1
108	271845	111772	8/29/2190	8/31/2190	metavision	8/29/2190	-0.132859	MRSA SCREEN	0	8/31/2190	8/29/2190	0	82.5863	M	1	BLACK/AFRICAN AMERICAN	0	1	0	0	0	0		70.5		CMED	0	0	2.4383	6.47639	0	0	0	0	0	0	0	0	0	0	4	6	2	1	0	0	1
109	272694	170249	12/29/2160	1/23/2161	metavision	12/30/2160	-0.177118	URINE	0	1/1/2161	12/30/2160	0	49.3864	M	1	WHITE	1	0	0	0	0	0				MED	0	0	24.8	24.7847	1	1	1	1	1	1	1	1	0	1	11	10	3	2	1	0	1	90	196.667
110	273384	158522	1/13/2186	1/14/2186	metavision	1/13/2186	0.124051	BLOOD CULTURE	0	1/13/2186	1/13/2186	0	59.0896	M	1	OTHER	0	0	0	1	0	0	185	102.8	30.0365	MED	0	0	1.1478	7.20556	1	0	0	0	0	0	1	1	0	0	4	6	2	1	0	0	1
111	275513	167807	5/31/2116	6/2/2116	metavision	5/31/2116	0.15588	BLOOD CULTURE	0	6/1/2116	5/31/2116	0	60.8008	M	1	WHITE	1	0	0	0	0	0		84		MED	0	0	1.789	5.70556	0	1	0	0	0	1	0	0	0	0	7	1	4	2	1	1	0
112	276337	172815	8/28/2171	8/29/2171	metavision	8/28/2171	0.116586	BLOOD CULTURE	0	8/28/2171	8/28/2171	0	72.7216	F	0	WHITE	1	0	0	0	0	0		66.4		MED	0	0	1.2498	3.14861	0	0	0	0	0	0	0	0	0	0	9	9	1	2	0	1	1
113	278814	167895	8/4/2160	8/5/2160	metavision	8/4/2160	-0.0981944	MRSA SCREEN	0	8/4/2160	8/4/2160	0	73.4171	M	1	WHITE	1	0	0	0	0	0		81.7		MED	0	0	1.8012	10.4319	0	0	0	0	0	0	0	0	0	1	7	7	3	2	1	0	1
114	279688	180663	8/13/2137	8/16/2137	metavision	8/13/2137	0.356493	BLOOD CULTURE	1	8/14/2137	8/13/2137	1	58.0328	M	1	UNKNOWN/NOT SPECIFIED	0	0	0	1	0	0		90.5		MED	0	0	3.5608	20.6583	1	1	1	0	1	1	1	0	0	1	15	9	3	3	1	1	1	100	172.5
115	279924	144853	4/9/2111	4/10/2111	metavision	4/9/2111	0.0781829	BLOOD CULTURE	0	4/10/2111	4/9/2111	1	79.8785	F	0	WHITE	1	0	0	0	0	0		51.8		MED	0	0	1.2097	4.05903	0	0	0	0	0	0	1	1	0	0	8	6	4	2	1	0	1
116	280543	105739	1/17/2184	1/19/2184	metavision	1/17/2184	-0.277037	BLOOD CULTURE	0	1/18/2184	1/17/2184	0	58.4571	M	1	WHITE	1	0	0	0	0	0	183	172	51.3601	MED	0	0	2.6027	4.56944	0	0	0	0	0	0	0	0	0	1	6	9	3	2	1	0	1	90	122
117	280545	170654	6/23/2127	6/25/2127	metavision			NULL			6/23/2127	0	63.9576	M	1	WHITE	1	0	0	0	0	0		99.2		MED	0	0	2.4587	4.24236	0	0	0	0	0	0	0	0	0	0	6	6	3	1	0	0	1	91
118	280613	160462	10/28/2102	10/30/2102	metavision			NULL				0	46.6567	M	1	WHITE	1	0	0	0	0	0	170	78.8	27.2664	MED	0	0	1.7818	2.61875	0	0	0	0	0	0	0	0	0	0	2	5	4	2	1	0	1
119	281348	141790	5/1/2136	5/2/2136	metavision	5/1/2136	-0.023831	MRSA SCREEN	0	5/4/2136	5/1/2136	1	79.1448	F	0	WHITE	1	0	0	0	0	0		65.2		MED	0	0	1.5582	4.50208	0	0	0	0	0	0	0	0	0	0	2	3	2	1	0	0	1
120	281626	108509	3/29/2180	4/9/2180	metavision	3/29/2180	-0.00628472	MRSA SCREEN	0	3/30/2180	3/29/2180	1	69.6935	M	1	WHITE	1	0	0	0	0	0	183	96.9	28.9349	MED	0	0	11.6549	15.6354	1	1	1	1	1	1	1	1	0	1	13	11	4	3	1	1	1	95	174
121	281656	150946	12/3/2107	12/9/2107	metavision	12/3/2107	0.530289	BLOOD CULTURE	0	12/4/2107	12/3/2107	0	44.951	F	0	BLACK/AFRICAN AMERICAN	0	1	0	0	0	0				MED	0	0	6.2453	10.1826	0	0	0	0	0	0	0	0	0	1	4	6	3	1	0	0	1
122	281746	175690	4/10/2170	4/13/2170	metavision	4/10/2170	0.0597454	BLOOD CULTURE	0	4/10/2170	4/10/2170	1	61.2608	M	1	WHITE	1	0	0	0	0	0	164	26.4	9.81559	MED	0	0	3.1229	6.34722	1	0	0	0	0	0	0	0	0	0	4	4	2	1	1	0	0	96
123	282035	162541	6/17/2122	6/21/2122	metavision			NULL			6/17/2122	0	77.4007	M	1	HISPANIC/LATINO - PUERTO RICAN	0	0	1	0	0	0				MED	0	0	4.2526	6.25278	0	0	0	0	0	0	0	0	0	0	5	5	3	1	0	0	1
124	282497	140990	3/16/2130	3/31/2130	metavision	3/16/2130	-0.0114005	BLOOD CULTURE	0	3/19/2130	3/16/2130	0	42.3418	F	0	WHITE	1	0	0	0	0	0	163	94.4	35.5301	MED	0	0	15.3732	41.0979	1	1	0	0	0	0	1	1	0	1	14	10	4	2	1	0	1	90	75
125	284239	177207	9/14/2156	9/19/2156	metavision	9/14/2156	0.0833681	URINE	1	9/16/2156	9/14/2156	1	40.4882	F	0	UNABLE TO OBTAIN	0	0	0	1	0	1				MED	0	0	5.6616	20.4528	1	1	0	0	0	0	1	1	-1	1	9	4	4	1		0	1	99	170
126	284971	118735	2/9/2169	2/11/2169	metavision			NULL			2/9/2169	0	49.5808	F	0	UNKNOWN/NOT SPECIFIED	0	0	0	1	0	0		55		MED	0	0	1.3735	4.03611	0	0	0	0	0	0	0	0	0	1	4	5	3	3	1	1	1	99	457.5
127	284987	119385	7/14/2119	7/18/2119	metavision	7/14/2119	-0.0271412	MRSA SCREEN	0	7/15/2119	7/14/2119	0	63.8262	F	0	OTHER	0	0	0	1	0	0				MED	0	0	3.8886	13.7396	1	1	1	1	1	1	1	0	0	0	7	7	3	2	1	0	1
128	287202	156547	6/27/2138	6/28/2138	metavision			NULL			6/27/2138	0	59.0978	M	1	BLACK/AFRICAN AMERICAN	0	1	0	0	0	0		108		MED	0	0	1.0881	6.00556	1	0	0	0	0	0	0	0	0	0	5	5	2	0	0	0	0	94
129	288099	185876	5/29/2193	5/30/2193	metavision	5/29/2193	0.183449	BLOOD CULTURE	0	5/31/2193	5/29/2193	0	87.145	M	1	WHITE	1	0	0	0	0	0		69		OMED	0	0	1.1432	7.12083	0	1	0	0	0	1	0	0	0	0	6	1	3	2	1	0	1
130	288166	168788	12/10/2179	12/18/2179	metavision	12/10/2179	-0.0522106	MRSA SCREEN	0	12/11/2179	12/10/2179	0	54.134	F	0	WHITE	1	0	0	0	0	0	160	118	46.0938	MED	0	0	8.0249	12.8132	1	1	1	1	1	1	1	1	0	1	5	7	3	2	1	0	1	99	324
131	288235	175410	4/2/2169	4/3/2169	metavision			NULL			4/1/2169	0	59.0649	M	1	WHITE	1	0	0	0	0	0	170	81.3	28.1315	MED	0	0	1.2455	3.52986	0	0	0	0	0	0	0	0	0	1	8	7	3	3	1	1	1	70	370
132	288276	111696	3/21/2153	3/23/2153	metavision			NULL			3/21/2153	0	63.8536	M	1	HISPANIC OR LATINO	0	0	1	0	0	0		76.9		OMED	0	0	1.9324	10.0208	0	0	0	0	0	0	0	0	0	0	7	6	1	1	1	0	0
133	289627	125154	4/8/2161	4/15/2161	metavision	4/8/2161	-0.010463	BLOOD CULTURE	0	4/9/2161	4/8/2161	0	65.7099	M	1	UNKNOWN/NOT SPECIFIED	0	0	0	1	0	0	163	105	39.5197	CMED	0	0	6.6615	6.64583	1	1	1	1	1	1	1	1	0	1	10	7	2	2	1	0	1	97
134	290284	113824	6/14/2200	6/15/2200	metavision	6/14/2200	0.1036	NEOPLASTIC BLOOD	0	6/14/2200	6/14/2200	0	75.3884	F	0	OTHER	0	0	0	1	0	0		78.4		MED	0	0	1.5169	32.5153	1	1	0	0	0	0	1	0	0	0	4	4	3	2	1	0	1
135	290507	163524	7/31/2141	8/1/2141	metavision			NULL			7/31/2141	0	57.4167	M	1	BLACK/AFRICAN AMERICAN	0	1	0	0	0	0	175	108.1	35.298	MED	0	0	1.0814	8.82014	0	0	0	0	0	0	0	0	0	0	5	5	2	2	1	0	1
136	292084	118057	4/3/2186	4/10/2186	metavision	4/3/2186	0.0210764	BLOOD CULTURE	0	4/3/2186	4/3/2186	1	76.4671	M	1	WHITE	1	0	0	0	0	0	183	87.8	26.2176	MED	0	0	7.5964	10.6611	1	1	1	1	1	1	1	1	0	1	10	5	4	1	0	0	1	95	113
137	292348	138985	1/20/2119	1/27/2119	metavision	1/20/2119	-0.0801042	BLOOD CULTURE	0	1/21/2119	1/20/2119	0	64.4559	F	0	WHITE	1	0	0	0	0	0	168			MED	0	0	6.6185	13.7986	1	0	0	0	0	0	1	0	0	1	5	6	3	1	0	0	1	100
138	292476	116929	7/4/2147	7/6/2147	metavision	7/5/2147	-0.00070602	IMMUNOLOGY	0	7/8/2147	7/4/2147	1	43.9599	F	0	BLACK/AFRICAN AMERICAN	0	1	0	0	0	0		72		MED	0	0	1.0064	49.7514	1	0	0	0	0	0	1	1	0	0	5	6	3	2	0	1	1
139	293443	198899	1/8/2163	1/22/2163	metavision	1/9/2163	-0.172083	MRSA SCREEN	0	1/11/2163	1/9/2163	1	76.4918	F	0	WHITE	1	0	0	0	0	0	150	52.4	23.2889	CMED	0	0	13.6919	13.6924	1	0	0	0	0	0	1	1	0	1	9	7	4	2	1	0	1	96	162.5
140	293457	174463	4/27/2112	5/2/2112	metavision	4/27/2112	0.978738	URINE	0	4/28/2112	4/27/2112	0	43.1796	M	1	WHITE	1	0	0	0	0	0		118.2		MED	0	0	4.7377	7.74375	0	0	0	0	0	0	1	1	0	1	12	10	4	3	1	1	1	93	98.3333
141	294723	167462	9/12/2149	9/14/2149	metavision	9/12/2149	0.737292	BLOOD CULTURE	1	9/13/2149	9/12/2149	1	82.663	M	1	WHITE	1	0	0	0	0	0	178	51.5	16.2543	MED	0	0	2.0397	10.9667	1	1	0	0	0	1	0	0	0	0	5	7	2	1	1	0	0
142	295433	190327	4/6/2150	4/10/2150	metavision	4/6/2150	0.151586	BLOOD CULTURE	0	4/6/2150	4/6/2150	1	73.0365	M	1	WHITE	1	0	0	0	0	0		75		MED	0	0	4.0349	9.98125	1	1	1	1	1	1	1	1	0	0	9	8	4	2	1	0	1	100
143	295449	122477	10/20/2149	10/23/2149	metavision			NULL			10/20/2149	0	63.6208	M	1	WHITE	1	0	0	0	0	0		119		MED	0	0	2.7263	5.50486	0	0	0	0	0	0	0	0	0	1	6	7	3	2	1	0	1
144	297958	181315	11/18/2117	11/22/2117	metavision	11/18/2117	-0.329884	MRSA SCREEN	0	11/20/2117	11/18/2117	1	46.4295	M	1	WHITE	1	0	0	0	0	0	178	60	18.937	MED	0	0	4.1272	26.134	0	0	0	0	0	0	1	0	0	0	6	7	4	2	1	0	1
145	297991	193817	7/14/2140	7/18/2140	metavision	7/15/2140	-0.255417	MRSA SCREEN	0	7/16/2140	7/15/2140	0	57.7754	M	1	UNABLE TO OBTAIN	0	0	0	1	0	0				MED	0	0	3.7281	6.05694	0	0	0	0	0	0	0	0	0	0	5	5	2	2	1	0	1
146	298716	116410	6/28/2196	6/29/2196	metavision			NULL			6/28/2196	0	73.992	M	1	WHITE	1	0	0	0	0	0		71.5		MED	0	0	1.1041	3.20347	0	0	0	0	0	0	0	0	0	0	6	6	1	2	1	0	1
147	299044	126165	11/5/2177	11/13/2177	metavision	11/4/2177	0.163032	BLOOD CULTURE	0	11/5/2177	11/4/2177	1	29.3449	M	1	WHITE	1	0	0	0	0	0	191	100	27.4115	MED	0	0	8.7397	18.6035	1	0	0	0	0	0	1	1	0	1	11	10	2	2	1	0	1	95	56
148	299140	137406	1/8/2194	1/10/2194	metavision	1/8/2194	-0.179178	MRSA SCREEN	0	1/8/2194	1/8/2194	1	49.9313	F	0	WHITE	1	0	0	0	0	0	170	74	25.6055	MED	0	0	2.4672	2.43681	1	1	1	1	1	1	1	1	0	1	8	8	3	2	1	0	1	96	260
149	299786	186441	3/27/2169	3/28/2169	metavision	3/27/2169	-0.00291667	URINE	0	3/27/2169	3/27/2169	1	91.4	F	0	WHITE	1	0	0	0	0	0		92		CMED	0	0	1.0422	2.96667	0	0	0	0	0	0	0	0	0	0	2	4	4	1	0	0	1	99
150	299883	113780	5/24/2165	5/26/2165	metavision	5/24/2165	-0.24353	MRSA SCREEN	0	5/24/2165	5/24/2165	0	84.5768	M	1	WHITE	1	0	0	0	0	0	173	79.7	26.6297	MED	0	0	1.8181	3.91944	0	1	0	0	0	0	0	0	0	0	4	3	3	2	1	0	1
1	204305	132598	4/6/2200	4/17/2200	metavision	4/6/2200	0.0574769	BLOOD CULTURE	0	4/6/2200	4/6/2200	0	67.1144	M	1	UNKNOWN/NOT SPECIFIED	0	0	0	1	0	0	188	88	24.8981	MED	1	1	11.2795	11.1972	1	1	1	1	1	1	1	1	0	1	17	8	4	3	1	1	1	93	94
2	207491	143962	6/11/2159	6/14/2159	metavision	6/11/2159	0.0250232	BLOOD CULTURE	0	6/12/2159	6/11/2159	0	84.8807	M	1	WHITE	1	0	0	0	0	0		81.3		MED	1	1	3.1559	3.43542	1	1	0	0	0	1	0	0	0	0	6	7	2	3	1	1	1	100
3	212469	172462	4/8/2190	5/2/2190	metavision	4/8/2190	-0.075081	BLOOD CULTURE	0	4/9/2190	4/8/2190	1	81.3187	F	0	WHITE	1	0	0	0	0	0		65.6		MED	1	1	24.0694	24.0111	1	1	1	1	1	1	1	1	0	1	7	8	3	3	1	1	1	100	280
4	213011	130611	11/25/2121	11/27/2121	metavision	11/25/2121	0.105741	BLOOD CULTURE	0	11/26/2121	11/25/2121	1	65.8769	F	0	WHITE	1	0	0	0	0	0		87		MED	1	1	1.1948	1.13611	1	1	1	1	1	1	1	1	0	1	16	14	4	3	1	1	1	92	63
5	220056	182009	4/22/2198	4/24/2198	metavision	4/22/2198	0.0402546	BLOOD CULTURE	0	4/23/2198	4/22/2198	0	48.0065	F	0	UNKNOWN/NOT SPECIFIED	0	0	0	1	0	0	155	60	24.974	MED	1	1	1.7474	1.64653	0	0	0	0	0	0	1	1	0	1	11	4	3	0	0	0	0	96	131
6	220222	103105	11/8/2188	11/27/2188	metavision	11/7/2188	0.745787	URINE	1	11/10/2188	11/7/2188	1	83.4543	F	0	UNKNOWN/NOT SPECIFIED	0	0	0	1	0	0		62.7		CMED	1	1	18.6485	18.3729	1	1	0	0	0	0	1	1	0	0	8	7	2	2	1	0	1	96
7	222450	147123	3/23/2137	3/25/2137	metavision	3/23/2137	-0.0109722	BLOOD CULTURE	0	3/23/2137	3/23/2137	0	62.4463	M	1	UNABLE TO OBTAIN	0	0	0	1	0	0		106		MED	1	1	1.4089	1.27292	1	1	1	1	1	1	1	1	0	1	16	14	4	3	1	1	1	68	45
8	223510	192467	6/26/2198	6/28/2198	metavision	6/26/2198	-0.0361458	MRSA SCREEN	0	6/26/2198	6/26/2198	1	54.3722	M	1	WHITE	1	0	0	0	0	0		141		MED	1	1	1.8905	1.61042	1	1	1	1	1	1	1	1	0	1	17	12	2	2	1	0	1	93	88
9	223885	125875	3/31/2158	4/3/2158	metavision	3/30/2158	0.811562	BLOOD CULTURE	0	3/31/2158	3/30/2158	1	57.5783	M	1	WHITE	1	0	0	0	0	0		68.3		MED	1	1	3.8263	20.7486	0	0	0	0	0	0	1	1	0	1	13	8	4	2	1	0	1	99	332.5
10	227353	109381	5/6/2134	6/6/2134	metavision	5/6/2134	0.85897	BLOOD CULTURE	0	5/8/2134	5/6/2134	0	76.1851	M	1	WHITE	1	0	0	0	0	0	178	102	32.1929	MED	1	0	30.3095	30.1938	1	1	1	1	1	1	1	1	0	1	11	9	2	2	1	0	1	94	140
11	232152	165641	11/8/2115	11/10/2115	metavision			NULL			11/8/2115	1	78.014	F	0	UNKNOWN/NOT SPECIFIED	0	0	0	1	0	0		94.5		MED	1	1	1.4178	0.170139	0	0	0	0	0	0	0	0	0	1	7	8	4	3	1	1	1	98
12	233322	122476	5/14/2154	5/19/2154	metavision	5/15/2154	-0.0669907	BLOOD CULTURE	0	5/18/2154	5/15/2154	0	71.0926	M	1	WHITE	1	0	0	0	0	0		90		CMED	1	1	4.8059	5.02222	0	0	0	0	0	0	1	1	0	1	14	10	4	2	1	0	1	87	84
13	236059	189675	5/8/2138	5/9/2138	metavision			NULL			5/8/2138	0	55.5248	M	1	BLACK/AFRICAN AMERICAN	0	1	0	0	0	0		76.6		MED	1	1	1.0173	1.48472	0	0	0	0	0	0	0	0	0	0	10	10	3	3	1	1	1	96
14	240761	177956	5/7/2159	5/9/2159	metavision	5/6/2159	0.0437847	BLOOD CULTURE	1	5/8/2159	5/6/2159	1	41.9776	M	1	WHITE	1	0	0	0	0	0		68.1		MED	1	1	2.7761	2.64861	1	1	1	1	1	1	1	1	0	1	16	10	4	2	1	0	1	86	45
15	249395	187913	7/21/2121	8/7/2121	metavision	7/21/2121	-0.109537	MRSA SCREEN	0	7/22/2121	7/21/2121	1	67.0131	M	1	HISPANIC OR LATINO	0	0	1	0	0	0	165	58.8	21.5978	MED	1	1	17.6842	17.6097	1	1	1	1	1	1	1	1	0	1	13	13	3	3	1	1	1	92	108.333
16	259122	103541	3/19/2172	3/22/2172	metavision			NULL			3/19/2172	0	82.2824	M	1	BLACK/AFRICAN AMERICAN	0	1	0	0	0	0	173	79	26.3958	MED	1	1	3.3017	4.56181	0	0	0	0	0	0	0	0	0	0	8	7	3	2	1	0	1
17	259946	195682	6/5/2190	6/6/2190	metavision	6/5/2190	-0.0268519	BLOOD CULTURE	0	6/5/2190	6/5/2190	1	51.4919	F	0	WHITE	1	0	0	0	0	0	157	95.3	38.6628	MED	1	1	1.702	1.00208	1	1	1	1	1	1	1	1	0	1	17	15	4	3	1	1	1	96	81.6667
18	261383	118225	7/30/2166	7/31/2166	metavision	7/29/2166	0.815069	NEOPLASTIC BLOOD	0	7/30/2166	7/29/2166	1	53.4796	M	1	PATIENT DECLINED TO ANSWER	0	0	0	1	0	0	178	93.3	29.447	MED	1	1	1.3024	4.83819	1	0	0	0	0	0	1	1	0	1	11	11	4	2	1	0	1	76	222
19	269612	113344	9/12/2138	10/29/2138	metavision	9/13/2138	-0.363542	URINE	0	9/16/2138	9/12/2138	0	74.8107	F	0	WHITE	1	0	0	0	0	0				MED	1	0	47.0653	46.9625	1	1	1	1	1	1	1	1	0	0	5	9	3	2	1	0	1	98
20	279243	110159	2/11/2167	2/13/2167	metavision	2/12/2167	-0.254896	URINE	0	2/12/2167	2/12/2167	0	29.7638	M	1	WHITE	1	0	0	0	0	0		123		MED	1	1	1.6863	1.48056	1	1	1	0	1	1	1	1	0	1	18	17	4	3	1	1	1	68	44
21	283559	147600	3/31/2172	4/1/2172	metavision	3/31/2172	-0.271458	MRSA SCREEN	0	4/3/2172	3/31/2172	0	71.6456	F	0	WHITE	1	0	0	0	0	0	160	70	27.3438	CMED	1	1	1.0699	1.88819	0	0	0	0	0	0	1	1	0	1	18	17	3	3	1	1	1	80	43
22	284788	185148	3/15/2156	3/19/2156	metavision	3/16/2156	-0.127731	BLOOD CULTURE	0	3/16/2156	3/16/2156	0	51.7712	M	1	UNABLE TO OBTAIN	0	0	0	1	0	0				CMED	1	1	3.9031	3.81736	0	0	0	0	0	0	1	1	0	1	11	11	3	2	0	1	1	97	265
23	285446	111504	7/4/2152	7/8/2152	metavision	7/4/2152	0.0103241	BLOOD CULTURE	0	7/6/2152	7/4/2152	0	60.9432	F	0	WHITE	1	0	0	0	0	0		94.5		MED	1	1	3.416	3.17778	1	1	1	1	1	1	1	1	0	1	15	12	3	2	1	0	1	95	63
24	287041	164766	5/2/2168	5/4/2168	metavision	5/2/2168	0.0009375	BLOOD CULTURE	1	5/2/2168	5/2/2168	1	63.5579	M	1	WHITE	1	0	0	0	0	0	175	96.8	31.6082	MED	1	1	1.4481	0.857639	1	1	1	1	1	1	1	1	0	1	21	18	4	3	1	1	1	93	70
25	288288	184214	10/20/2138	10/27/2138	metavision	10/20/2138	-0.143461	BLOOD CULTURE	0	10/23/2138	10/20/2138	0	60.9596	F	0	WHITE	1	0	0	0	0	0	160	52.7	20.5859	MED	1	1	7.1878	7.06389	1	1	1	1	1	1	1	1	0	0	4	2	3	2	1	0	1	97
26	289980	160969	4/10/2136	4/14/2136	metavision	4/10/2136	0.555116	MRSA SCREEN	1	4/11/2136	4/10/2136	1	59.1991	M	1	UNABLE TO OBTAIN	0	0	0	1	0	0		85		MED	1	1	3.6095	2.92431	1	1	1	1	1	1	1	1	0	1	21	16	2	2	1	1	0	86	90
27	291343	154193	1/23/2132	2/1/2132	metavision	1/22/2132	0.806424	BLOOD CULTURE	0	1/25/2132	1/22/2132	1	65.458	M	1	WHITE	1	0	0	0	0	0				MED	1	1	9.0041	9.82917	1	1	1	1	1	1	1	1	0	1	13	5	4	2	1	0	1	97	152
28	293198	189170	3/4/2163	3/6/2163	metavision	3/3/2163	0.147454	BLOOD CULTURE	0	3/5/2163	3/3/2163	0	68.0343	F	0	WHITE	1	0	0	0	0	0	155	47.8	19.8959	MED	1	1	2.5278	2.38889	0	0	0	0	0	0	0	0	0	0	5	7	2	2	1	0	1	96
29	297284	185997	3/9/2130	3/11/2130	metavision	3/9/2130	-0.0272685	MRSA SCREEN	0	3/10/2130	3/9/2130	0	80.8478	M	1	WHITE	1	0	0	0	0	0	185	75.2	21.9722	CMED	1	1	2.057	1.96528	0	0	0	0	0	0	1	1	0	1	9	9	2	2	1	0	1
30	298314	189152	12/4/2120	12/8/2120	metavision	12/4/2120	-0.213866	BLOOD CULTURE	0	12/6/2120	12/4/2120	1	65.5456	M	1	WHITE	1	0	0	0	0	0	178	113.3	35.7594	MED	1	1	4.2516	4.18889	0	0	0	0	0	0	1	1	0	1	9	7	4	2	1	0	1	96	119
31	298883	180162	1/18/2115	1/22/2115	metavision	1/18/2115	-0.215185	MRSA SCREEN	0	1/19/2115	1/18/2115	0	80.3741	M	1	WHITE	1	0	0	0	0	0		45.4		CMED	1	1	4.1666	4.41319	0	0	0	0	0	0	0	0	0	0	7	3	2	2	1	0	1
[truncated: 86 more columns]
